# Supplementary material for: Attenuation of the BOLD fMRI Signal and Changes in Functional Connectivity Affecting the Whole Brain in Presence of Brain Metastasis
Source: Cancers (Basel). 2024 May 25;16(11):2010. doi: 10.3390/cancers16112010 (PMC11171012; doi:10.3390/cancers16112010)
Supplement: Supplementary file 1 [file cancers-16-02010-s001.zip]

Archive with 1 entries (1 files):
- cancers-3008147-supplementary.pdf
